# Supplementary material for: Image-Based Artificial Intelligence for Predicting Malignant Transformation of Oral Potentially Malignant Disorders: A Scoping Review
Source: J Clin Med. 2026 Jul 17;15(14):5623. doi: 10.3390/jcm15145623 (PMC13412258; doi:10.3390/jcm15145623)
Supplement: Supplementary file 1 [file jcm-15-05623-s001.zip]

Archive with 1 entries (1 files):
- jcm-4392996-supplementary.pdf
